# Supplementary material for: Comparison of Long COVID-19 Caused by Different SARS-CoV-2 Strains: A Systematic Review and Meta-Analysis
Source: Int J Environ Res Public Health. 2022 Nov 30;19(23):16010. doi: 10.3390/ijerph192316010 (PMC9736973; doi:10.3390/ijerph192316010)
Supplement: Supplementary file 1 [file ijerph-19-16010-s001.zip]

Archive with 1 entries (1 files):
- ijerph-1961520-supplementary.pdf
